# Supplementary material for: Clinical Factors Associated with Disease Severity in Symptomatic Dermographism: A Cross-Sectional Study
Source: Medicina (Kaunas). 2026 Apr 30;62(5):862. doi: 10.3390/medicina62050862 (PMC13208245; doi:10.3390/medicina62050862)
Supplement: Supplementary file 1 [file medicina-62-00862-s001.zip]

Archive with 1 entries (1 files):
- medicina-4241527-supplementary.pdf
